# Supplementary material for: Ordered Mesopore Channels of SBA-15 for Contaminant Adsorption: Characterization, Kinetic, Equilibrium, and Thermodynamic Studies
Source: Molecules. 2025 Feb 24;30(5):1040. doi: 10.3390/molecules30051040 (PMC11902132; doi:10.3390/molecules30051040)
Supplement: Supplementary file 1 [file molecules-30-01040-s001.zip]

Archive with 1 entries (1 files):
- molecules-3475879-supplementary.pdf
